# Supplementary material for: CPX-351 Pharmacokinetics and Safety in Adults with Hematologic Malignancies and Renal Function Impairment: Phase 1 Trial
Source: Cancers (Basel). 2024 Feb 24;16(5):915. doi: 10.3390/cancers16050915 (PMC10931427; doi:10.3390/cancers16050915)
Supplement: Supplementary file 1 [file cancers-16-00915-s001.zip]

Archive with 1 entries (1 files):
- cancers-2763111-supplementary.pdf
